# Supplementary material for: The Pathophysiological Changes and Clinical Effects of Tetramethylpyrazine in ICR Mice with Fluoride-Induced Hepatopathy
Source: Molecules. 2023 Jun 19;28(12):4849. doi: 10.3390/molecules28124849 (PMC10302661; doi:10.3390/molecules28124849)
Supplement: Supplementary file 1 [file molecules-28-04849-s001.zip]

Archive with 1 entries (1 files):
- molecules-2407361-supplementary.pdf
